# Supplementary material for: The Clinical Accuracy of Diagnosing Chronic Conjunctival Lesions and the Importance of Limbal Involvement in Suspecting Malignancy
Source: J Clin Med. 2026 May 14;15(10):3784. doi: 10.3390/jcm15103784 (PMC13207234; doi:10.3390/jcm15103784)
Supplement: Supplementary file 1 [file jcm-15-03784-s001.zip]

Archive with 3 entries (3 files):
- S2_Table.pdf
- SupplementaryTableHistology.pdf
- S3_Table.pdf
